# Supplementary material for: Effectiveness of diabetes self-management education and support interventions on glycemic levels among people living with type 2 diabetes in the WHO African Region: a Systematic Review and meta-analysis
Source: Front Clin Diabetes Healthc. 2025 Jun 3;6:1554524. doi: 10.3389/fcdhc.2025.1554524 (PMC12170312; doi:10.3389/fcdhc.2025.1554524)
Supplement: Additional File 2 — Data extracted from the included studies. [file Table2.xlsx]

## Sheet: Extracted data 2
Effectiveness of Diabetes Self-Management Education and Support Interventions on Glycemic Levels Among People Living with Type 2 Diabetes in the WHO African Region: A Systematic Review and Meta-Analysis
Additional File 2: Data extracted from included studies to evaluate the effect of Diabetes Self-Management Education and Support Interventions on glycemic control among adult type 2 diabetes patients in the WHO-African Region.
Study Name	year of publication	Country	Setting	Duration of follow-up	Modality	Provider	Intervention component	Implementation Strategy	Intervention Descrption	Theoretical Model	Theoretical Underpinning	Comparator	TG Mean	TG SD	TG SS	CG Mean	CG SD	CG SS	Effect Direction	TG SS	CG SS	independent group p-value	tails	effect direction
Assah et al., 2015	2015	Cameroon	Community Based	6 months	Group	Peer Educators/Supporter	Multiple	Multifaceted	Monthly six group meetings, personal encounters between peer supporters and their group members, and telephone calls.	No	No	Standard care or Usual care	6.6	0.9	96	8.5	2	96
Debussche et al., 2018	2018	Mali	Community Based	12 months	Group	Peer Educators/Supporter	Multiple	Multifaceted	Culturally tailored structured patient education in 3 courses of 4 sessions (177*1.5hr) and (implementation of curricula and the distribution of hand-outs.	Yes	the `Learning Nests' (Nidsd’apprentissage) approach, empoerment based approach drived from socio-constructivist theory	conventional care	9.55	1.8	76	10.65	1.9	75
Essien et al., 2021	2017	Nigeria	Hospital outpaient clinic	6 months	Group	Health Care Providers	Multiple	Multifaceted	12 structured teaching sessions lasting around two hours each , comprised of lectures and group discussions, the sessions were interactive and included generic diabetes education videos, and leaflets were also provided	No	No	conventional care	8.3	1.7	53	10.1	1.5	51
Gathu et al. 2018	2018	Kenya	Primary Healthcare Facility	6 months	Individualized	Diabetes Educator	Multiple	Multifaceted	Three one-hour sessions after every six weeks + patient guide in the form of diabetes booklet and graphic material + telephone reminders on behavioural assessment, goal-setting and problem solving.	Yes	empowerment based DEP	usual care	8.8	1.89	51	9.3	1.75	45
Hailu et al., 2018	2018	Ethiopia	Hospital outpatient clinic	9 month	Group	Health Care Providers	Multiple	Multifaceted	Six DSME sessions for 1.5 h every month for 6 consecutive months comprised of brief education, discussion, experience sharing, reminded of upcoming sessions by phone take-home activities, conclusion and revision. Supported with illustrative pictures handbooks and fliers	No	No	reatment-as-usual	8.12	4.28	78	7.43	3.59	64
Huimin et al., 2014	2014	Mozambique	Primary Healthcare Facility	3 months	Individualized	Research team	Single_Exercise	Discrete	The LEX group underwent supervised exercises at 50%VO2 peak for 45min/session, 3–5 times/week, and the VEX group exercised under supervision at 75% VO2 peak for 45min/session, 3 times/week.	No	No	No exercise group	7.7	0.4	31	7.7	0.8	10
Muchiri et al., 2015	2015	South Africa	Primary Healthcare Facility	12 months	Group	Dietician	Single_Diet	Multifaceted	Eight weekly (2–2·5 h) group nutrition education sessions and follow-up sessions. The NE programme consisted of three components: (i) the curriculum (eight weekly sessions, 2 to 2.5 h each); (ii) follow-up sessions (four monthly meetings and two bimonthly meetings each lasting 1.5 h); and (iii) vegetable gardening (demonstration of sowing/transplantation of vegetables).	No	No	usual medical care	9.8	0.3	41	10.4	0.3	41
Muchiri et al., 2021	2021	South Africa	Hospital outpatient clinic	12 months	Group	Dietician	Single_Diet	Multifaceted	Seven-monthly group education sessions, bi-monthly follow-up sessions, 15-minute individual session, workbook + education materials	Yes	social-cognitive theory	education materials only	9.91	0.2	39	9.92	0.2	38
Ojieabu et al., 2017	2017	Nigeria	Hospital outpatient clinic	4 months	Individualized	Pharmacist	Multiple	Discrete	A four session pharmacist Education on diabetes and hypertension, their complications, risks, preventive measures and management. In particular, they were counselled on the need for medication and treatment adherence such as clinic visits and lifestyle modifications including diet and exercise.	No	No	usual general briefing of about 10–15 min from a coordinating staff on each clinic day	6.2	3	75	7.2	3.6	75
Mash et al., 2014	2014	South Africa	Primary Healthcare Facility	12 months	Group	Health promotor	Multiple	Multifaceted	Four 60 minutes group education that focused on understanding diabetes, living a healthy lifestyle, understanding the medication and avoiding complications	Yes	motivational interviewing principles and skills	usual care	8.4	2	391	8.8	2.2	475
Ng’ang’a et al., 2022	2022	Rwanda	Primary Healthcare Facility	6 months	Group	Health Care Providers	Single -SMBG	Multifaceted	Participants received a glucose meter, blood test strips, logbook, waste management box and training on how to conduct SMBG in addition to usual care and monthly follow-up.	No	No	usual care	7.05	1.61	38	7.99	2.38	35
Asante et al, 2020	2020	Ghana	Hospital outpatient clinic	3 months	Individualized	Peer Educators/Supporter	Multiple	Discrete	A total of 12 weeks of mobile phone follow-up calls by a nurse with a mean duration of 12 minutes each (2 calls per week for the first 4 weeks, followed by a weekly call for the following 8 weeks, totalling 16 calls). The content of the calls thus included information on diet, exercise, medication taking, self-monitoring of blood glucose, and foot care, Additionally, individualized self-managemen…	No	No	Usual care	8.03	2.25	30	9.333	1.86	30
Agatha et al., 2010	2010	South Africa	Hospital outpatient clinic	12 months	Group	Research team	Multiple	Multifaceted	A daily walk and diet education intervention program, After the four weekly group sessions, participants continued at home from week five of the program. They received motivating text messages fortnightly.	Yes	A staged approach to education based on the Skilled-Helper Model (Egan 1998) was used to empower the participants	usual care								23	20	0.523	2
Amendezo et al., 2017	2017	Rwanda	Hospital outpatient clinic	12 months	Group	Health Care Providers	Multiple	Multifaceted	Monthly 45 minutes counselling and education session plus educational pamphlets	No	No	Standard care or Usual care								115	108	0.001	2
David EA et al., 2021	2021	Nigeria	Hospital outpatient clinic	3 months	Group	Research team	Multiple	Multifaceted	two 30–45 minute face-to-face sessions with the lead researcher at baseline and month three, an educational package, and follow-up calls or texts every six weeks for session review	No	No	usual care								54	54	0.001	2
Farmer et al., 2021	2021	South Africa and Malawi	Community Based	12 months	Individualized	Automated text message	Multiple	Multifaceted	motivational and educational text-messages sent to participants on different days, three to four times weekly over a period of 12 months.	Yes	Capability, pportunity, Motivation-Behaviour model	usual care	8.89	2.81	510	9.01	2.86	512
Lamptey R et al., 2023	2023	Ghana	Hospital outpatient clinic	3 months	Group	Health Care Providers	Multiple	Multifaceted	one session of structured DSME, delivered by two educators to groups of six to ten participants in one day, over 6 h	No	No	usual care	7.7	1.83	79	7.7	1.83	80
Thuita et al., 2020	2020	Kenya	Hospital outpatient clinic	6 months	Group	Research team (PI)	Multiple	Multifaceted	a nutrition education programme with peer-to-peer support (NEP) for 2 h per week for 8 weeks and weekly peer-to-peer interactions for 8 weeks	No	No	standard care	6.77	1.94	48	7.55	1.81	46
Diriba DC et al., 2023	2023	Ethiopia	Community Based	2 months	Group	Research team	Multiple	Multifaceted	The intervention included an educational package and six 2-hour face-to-face sessions covering seven diabetes self-care behaviours, common misconceptions, and foot care, followed by home-based family support. Sessions were supported by a handbook on T2D management, local myths, and self-care topics.	Yes	social cognitive theory	usual care	7.8	1.85	38	8.7	2.46	38
